# Supplementary material for: New species of Uvariopsis (Annonaceae) and Laccosperma (Arecaceae/Palmae) from Monts de Cristal, Gabon
Source: PhytoKeys. 2016 Aug 2;(68):1–8. doi: 10.3897/phytokeys.68.9576 (PMC5029126; doi:10.3897/phytokeys.68.9576)
Supplement: XML Treatment for Laccosperma cristalensis [file phytokeys.68.9576-treatment2.xml]

<!DOCTYPE tp:taxon-treatment
  PUBLIC "-//TaxonX//DTD Taxonomic Treatment Publishing DTD v0 20100105//EN" "tax-treatment-NSO.dtd">
<tp:taxon-treatment xmlns:tp="http://www.plazi.org/taxpub"><tp:treatment-meta><kwd-group><label>Taxon classification</label><kwd><named-content content-type="kingdom">Plantae</named-content></kwd><kwd><named-content content-type="order">Arecales</named-content></kwd><kwd><named-content content-type="family">Arecaceae</named-content></kwd></kwd-group><mixed-citation publication-type="journal"><person-group><name><surname>Couvreur</surname><given-names>Thomas L.P.</given-names></name><name><surname>Niangadouma</surname><given-names>Raoul</given-names></name></person-group><article-title>New species of <italic><tp:taxon-name><tp:taxon-name-part taxon-name-part-type="genus">Uvariopsis</tp:taxon-name-part></tp:taxon-name></italic> (<tp:taxon-name><tp:taxon-name-part taxon-name-part-type="family">Annonaceae</tp:taxon-name-part></tp:taxon-name>) and <italic><tp:taxon-name><tp:taxon-name-part taxon-name-part-type="genus">Laccosperma</tp:taxon-name-part></tp:taxon-name></italic> (<tp:taxon-name><tp:taxon-name-part taxon-name-part-type="family">Arecaceae</tp:taxon-name-part></tp:taxon-name>/<tp:taxon-name><tp:taxon-name-part taxon-name-part-type="family">Palmae</tp:taxon-name-part></tp:taxon-name>) from Monts de Cristal, Gabon</article-title><source>PhytoKeys</source><day>2</day><month>8</month><year>2016</year><volume>2016</volume><issue>68</issue><fpage>1</fpage><lpage>8</lpage><pub-id pub-id-type="doi">10.3897/phytokeys.68.9576</pub-id></mixed-citation></tp:treatment-meta><tp:nomenclature><tp:taxon-name>
            <tp:taxon-name-part taxon-name-part-type="genus">Laccosperma</tp:taxon-name-part>
            <tp:taxon-name-part taxon-name-part-type="species">cristalensis</tp:taxon-name-part>
            <object-id xmlns:xlink="http://www.w3.org/1999/xlink" content-type="ipni" xlink:type="simple">urn:lsid:ipni.org:names:77156704-1</object-id>
          </tp:taxon-name><tp:taxon-authority>Couvreur &amp; Niangadouma</tp:taxon-authority><tp:taxon-status xmlns:xlink="http://www.w3.org/1999/xlink" xlink:type="simple">sp. nov.</tp:taxon-status><xref ref-type="fig" rid="F3">Figure 3</xref><!--PageBreak--></tp:nomenclature><tp:treatment-sec sec-type="material" id="SECID0E3AAE"><title>Type.</title><p>GABON, Estuaire: Monts de Cristal National Park, Mbé sector, forest around the antenna in Tchimbélé, ca. 40 km from Kinguélé, <named-content xmlns:xlink="http://www.w3.org/1999/xlink" content-type="dwc:verbatimCoordinates" xlink:type="simple"><named-content content-type="geo-json" specific-use="{&#34;type&#34;:&#34;Point&#34;,&#34;coordinates&#34;:[10.411800,0.605900]}" id="NCID0EFBAE" xlink:type="simple">0°36'21.240"N; 10°24'42.480"E</named-content></named-content>, 13 Jun 2016, <italic>T.L.P. Couvreur 1142</italic> (holotype: <named-content xmlns:xlink="http://www.w3.org/1999/xlink" content-type="dwc:institutional_code" xlink:type="simple">WAG</named-content>!; isotypes: <named-content xmlns:xlink="http://www.w3.org/1999/xlink" content-type="dwc:institutional_code" xlink:type="simple">LBV</named-content>!, P!, G!, K!).</p></tp:treatment-sec><tp:treatment-sec sec-type="diagnosis" id="SECID0EUBAE"><title>Diagnosis.</title><p>Resembles <italic><tp:taxon-name><tp:taxon-name-part taxon-name-part-type="genus">Laccosperma</tp:taxon-name-part> <tp:taxon-name-part taxon-name-part-type="species">korupensis</tp:taxon-name-part></tp:taxon-name></italic> Sunderland by the lack of acanthophylls on the cirrus. Differs from <italic><tp:taxon-name><tp:taxon-name-part taxon-name-part-type="genus">Laccosperma</tp:taxon-name-part> <tp:taxon-name-part taxon-name-part-type="species">korupensis</tp:taxon-name-part></tp:taxon-name></italic> by the fewer pinnae (5-8 vs 10-18) sigmoid in shape (vs lanceolate) lacking spines along the margin (vs with spines) and the short 3-5 mm truncated ocrea (vs 8 cm long and tapering to a point).</p></tp:treatment-sec><tp:treatment-sec sec-type="description" id="SECID0EOCAE"><title>Description.</title><p>Clustered, slender palm climbing to 15 m. Stem, circular to oval in cross section, 5-8 mm in diameter; internodes 10–20 cm long. Leaf sheath finely striate, sparsely to moderately armed with fine, green, black tipped, downward and upward pointing spines; sheaths near leaf junction occasionally unarmed; ocrea 3–5 mm long, truncate, round, green, armed with very fine black–tipped spines. Leaves up to 80 cm long; petiole to 3–4 cm long × 4 mm wide, abaxially rounded, adaxially grooved, armed abaxially with short 2–4 mm long, inequidistant, reflexed black spines; rachis to 30 cm long, angular in cross section, armed as the petiole; cirrus to 45 cm long armed as the rachis, although spines become smaller distally; pinnae, 5–8 on each side of the rachis, inequidistant, usually sub-equidistant proximally and borne in pairs distally, sigmoid, finely acuminate at apex, bluntly cuneate at base, 15–16 cm long, 3–4 cm broad at widest point, prominent transverse veinlets, margins lacking spines; acanthophylls absent. Flowers and fruits unknown.</p><fig id="F3" position="float" orientation="portrait"><label>Figure 3.</label><caption><p>
          <italic><tp:taxon-name><tp:taxon-name-part taxon-name-part-type="genus">Laccosperma</tp:taxon-name-part> <tp:taxon-name-part taxon-name-part-type="species">cristalensis</tp:taxon-name-part></tp:taxon-name></italic>. <bold>A</bold> Leaf, notice lack of acanthophylls on cirrus <bold>B</bold> Detail of leaf sheath and ocrea <bold>C</bold> Detail of sigmoid pinnae. (Couvreur 1142). Photos Thomas L.P. Couvreur.</p></caption><graphic xmlns:xlink="http://www.w3.org/1999/xlink" xlink:href="phytokeys-068-001-g003.jpg" position="float" orientation="portrait" xlink:type="simple" id="oo_97884.jpg"/></fig></tp:treatment-sec><tp:treatment-sec sec-type="distribution" id="SECID0EQDAE"><title>Distribution.</title><p>Only known to date from Gabon, from one locality in the Monts de Cristal National Park, Mbé sector, Tchimbélé.</p></tp:treatment-sec><tp:treatment-sec sec-type="habitat" id="SECID0EVDAE"><title>Habitat.</title><p>This species was found growing in an old secondary forest, on a slope.</p></tp:treatment-sec><tp:treatment-sec sec-type="Preliminary conservation status" id="SECID0E1DAE"><title>Preliminary conservation status.</title><p>Data deficient. <abbrev xmlns:xlink="http://www.w3.org/1999/xlink" xlink:title="Data deficient." id="ABBRID0EAEAE" xlink:type="simple">DD</abbrev>. <italic><tp:taxon-name><tp:taxon-name-part taxon-name-part-type="genus">Laccosperma</tp:taxon-name-part> <tp:taxon-name-part taxon-name-part-type="species">cristalensis</tp:taxon-name-part></tp:taxon-name></italic> is only known by a single collection, thus it is hard to provide an accurate status here. By providing a name to this species, we hope that others will be able to <!--PageBreak-->identify potential past collections. The type locality is located in an old secondary forest within the National Park Monts de Cristal, Mbé sector, near Tchimbélé. This forest is, however, close to the telephone antenna area which is regularly maintained <!--PageBreak-->by cutting. Important hunting activity was also seen there, suggesting important human activity.</p></tp:treatment-sec><tp:treatment-sec sec-type="etymology" id="SECID0EVEAE"><title>Etymology.</title><p>Named after the Monts de Cristal National Park in northwestern Gabon, home to an important number of plant species and endemics.</p></tp:treatment-sec><tp:treatment-sec sec-type="discussion" id="SECID0E1EAE"><title>Discussion.</title><p>
            <italic><tp:taxon-name><tp:taxon-name-part taxon-name-part-type="genus">Laccosperma</tp:taxon-name-part> <tp:taxon-name-part taxon-name-part-type="species">cristalensis</tp:taxon-name-part></tp:taxon-name></italic> closely resembles <italic><tp:taxon-name><tp:taxon-name-part taxon-name-part-type="genus">Laccosperma</tp:taxon-name-part> <tp:taxon-name-part taxon-name-part-type="species">korupensis</tp:taxon-name-part></tp:taxon-name></italic> by the absence (or near absence) of acanthophylls on the cirrus (extension of the leaf rachis). These are the only two species of African rattans (subtribe <tp:taxon-name><tp:taxon-name-part taxon-name-part-type="subtribe">Ancistrophyllinae</tp:taxon-name-part></tp:taxon-name>) to share this character. However, <italic><tp:taxon-name><tp:taxon-name-part taxon-name-part-type="genus">Laccosperma</tp:taxon-name-part> <tp:taxon-name-part taxon-name-part-type="species">cristalensis</tp:taxon-name-part></tp:taxon-name></italic> is easily distinguished from <italic><tp:taxon-name><tp:taxon-name-part taxon-name-part-type="genus">Laccosperma</tp:taxon-name-part> <tp:taxon-name-part taxon-name-part-type="species">korupensis</tp:taxon-name-part></tp:taxon-name></italic> by having fewer pinnae (5–8 versus 10–18) which are sigmoid versus lanceolate, lacking spines along the margin versus presence of spines along the margin and an ocrea that is 3–5 mm long and truncated versus 7–10 cm long and tapering to a point (<xref ref-type="bibr" rid="B13">Sunderland 2012</xref>). To date none of these species have been collected flowering or fruiting, however, the vegetative characters alone suffice to clearly distinguish them. The total number of species in <italic><tp:taxon-name><tp:taxon-name-part taxon-name-part-type="genus">Laccosperma</tp:taxon-name-part></tp:taxon-name></italic> is now 7, although new species are yet to be described from West Africa (<xref ref-type="bibr" rid="B5">Faye et al. 2016</xref>).</p></tp:treatment-sec><ref-list><ref id="B13"><mixed-citation xmlns:xlink="http://www.w3.org/1999/xlink" xlink:type="simple">
          <person-group><name name-style="western"><surname>Sunderland</surname><given-names>TCH</given-names></name></person-group> (<year>2012</year>) <article-title>A taxonomic revision of the rattans of Africa (<tp:taxon-name><tp:taxon-name-part taxon-name-part-type="family">Arecaceae</tp:taxon-name-part></tp:taxon-name>: <tp:taxon-name><tp:taxon-name-part taxon-name-part-type="subfamily">Calamoideae</tp:taxon-name-part></tp:taxon-name>).</article-title> <source>Phytotaxa</source> <volume>51</volume>: <fpage>1</fpage>–<lpage>76</lpage>. doi: <ext-link xlink:type="simple" ext-link-type="doi" xlink:href="10.11646/phytotaxa.51.1.1">10.11646/phytotaxa.51.1.1</ext-link></mixed-citation></ref><ref id="B5"><mixed-citation xmlns:xlink="http://www.w3.org/1999/xlink" xlink:type="simple">
          <person-group><name name-style="western"><surname>Faye</surname><given-names>A</given-names></name><name name-style="western"><surname>Pintaud</surname><given-names>J-C</given-names></name><name name-style="western"><surname>Baker</surname><given-names>WJ</given-names></name><name name-style="western"><surname>Vigouroux</surname><given-names>Y</given-names></name><name name-style="western"><surname>Sonké</surname><given-names>B</given-names></name><name name-style="western"><surname>Couvreur</surname><given-names>TLP</given-names></name></person-group> (<year>2016</year>) <article-title>Phylogenetics and diversification history of African rattans (<tp:taxon-name><tp:taxon-name-part taxon-name-part-type="subfamily">Calamoideae</tp:taxon-name-part></tp:taxon-name>, <tp:taxon-name><tp:taxon-name-part taxon-name-part-type="subtribe">Ancistrophyllinae</tp:taxon-name-part></tp:taxon-name>).</article-title> <source>Botanical Journal of the Linnean Society</source>. doi: <ext-link xlink:type="simple" ext-link-type="doi" xlink:href="10.1111/boj.12454">10.1111/boj.12454</ext-link></mixed-citation></ref></ref-list></tp:taxon-treatment>
